# Supplementary material for: Ascarosides and Symbiotic Bacteria of Entomopathogenic Nematodes Regulate Host Immune Response in Galleria mellonella Larvae
Source: Insects. 2024 Jul 9;15(7):514. doi: 10.3390/insects15070514 (PMC11277396; doi:10.3390/insects15070514)
Supplement: Supplementary file 1 [file insects-15-00514-s001.zip]

Archive with 1 entries (1 files):
- insects-3034062-supplementary.pdf
